# Supplementary material for: Prolactin-Releasing Peptide System as a Potential Mechanism of Stress Coping: Studies in Male Rats
Source: Int J Mol Sci. 2025 Apr 27;26(9):4155. doi: 10.3390/ijms26094155 (PMC12071775; doi:10.3390/ijms26094155)
Supplement: Supplementary file 1 [file ijms-26-04155-s001.zip]

Archive with 1 entries (1 files):
- ijms-3566895-supplementary.pdf
